# Supplementary material for: Noninvasive Models to Assess Liver Inflammation and Fibrosis in Chronic HBV Infected Patients with Normal or Mildly Elevated Alanine Transaminase Levels: Which One Is Most Suitable?
Source: Diagnostics (Basel). 2024 Feb 20;14(5):456. doi: 10.3390/diagnostics14050456 (PMC10930419; doi:10.3390/diagnostics14050456)
Supplement: Supplementary file 1 [file diagnostics-14-00456-s001.zip]

Archive with 1 entries (1 files):
- diagnostics-2859237-supplementary.pdf
